# Supplementary material for: Design and Testing of Effective Primers for Amplification of the orf7 Gene of Phage WO Associated with Andricus hakonensis
Source: Insects. 2021 Aug 9;12(8):713. doi: 10.3390/insects12080713 (PMC8397071; doi:10.3390/insects12080713)
Supplement: Supplementary file 1 [file insects-12-00713-s001.zip]

Archive with 6 entries (5 files):
- Fig S1-S4/
- Fig S1-S4/fig S1 .tif
- Fig S1-S4/fig S2 .TIF
- Fig S1-S4/fig S3 .TIF
- Fig S1-S4/Fig S4.tif
- TABLE S1 .pdf
